# Supplementary material for: Association between Glu504Lys Polymorphism of ALDH2 Gene and Cancer Risk: A Meta-Analysis
Source: PLoS One. 2015 Feb 13;10(2):e0117173. doi: 10.1371/journal.pone.0117173 (PMC4334541; doi:10.1371/journal.pone.0117173)
Supplement: S1 Table — (XLSX) [file pone.0117173.s001.xlsx]

## Sheet: 工作表1
						Sample size		Patients						Controls
First author	Year	Country	Ethnicity	Cancer typers	Source of controls	Case	Control	Glu/Glu	Glu/Lys	Lys/Lys	Glu	Lys	Glu+Lys	Glu/Glu	Glu/Lys	Lys/Lys	Glu	Lys	Glu+Lys	HWE
Matsuo K	2013	Japan	Asian	Gastric	HB	696	1372	310	323	63	943	449	1392	683	580	109	1946	798	2744	Yes
Gao Y	2013	China	Asian	ESCC	PB	2104	2265	1194	785	125	3173	1035	4208	1155	903	207	3213	1317	4530	Yes
Gu H	2012	China	Asian	ESCC	HB	380	378	225	144	11	594	166	760	219	137	22	575	181	756	Yes
Wu M	2012	China	Asian	Esophageal	PB	801	1027	523	245	33	1291	311	1602	645	337	45	1627	427	2054	Yes
Matsuo K	2012	Japan	Asian	OPC	HB	251	759	103	136	12	342	160	502	372	311	76	1055	463	1518	Yes
Chiang CP	2012	Taiwan	Asian	Colorectal	PB	103	545	43	53	7	139	67	206	304	218	23	826	264	1090	No
Wang Y	2011	China	Asian	ESCC	PB	81	163	36	42	3	114	48	162	85	60	18	230	96	326	Yes
Li QD	2011	China	Asian	ESCC	HB	226	246	76	129	21	281	171	452	41	164	41	246	246	492	No
Ji YB	2011	Korea	Asian	HNSCC	HB	225	301	152	71	2	375	75	450	204	89	8	497	105	602	Yes
Shin CM	2011	Korea	Asian	Gastric	HB	445	370	291	141	13	723	167	890	250	102	18	602	138	740	Yes
Cao HX	2010	China	Asian	Gastric	PB	382	382	196	161	25	553	211	764	206	155	21	567	197	764	Yes
Tanaka F	2010	Japan	Asian	ESCC	HB	1071	2761	289	771	11	1349	793	2142	1574	994	193	4142	1380	5522	No
Miyasaka K	2010	Japan	Asian	Pancreatic	PB	187	2070	89	81	17	259	115	374	1057	827	186	2941	1199	4140	Yes
			Asian	Colon	PB	48	252	24	22	2	70	26	96	112	125	15	349	155	504	No
Oikawa T	2010	Japan	Asian	ESCC	HB	62	62	28	34		NA	NA	NA	40	22		NA	NA	NA	NA
Oze I	2010	Japan	Asian	Esophageal	HB	265	530	67	197	1	331	199	530	277	210	43	764	296	1060	Yes
			Asian	OPC	HB	264	528	110	142	12	362	166	528	256	219	53	731	325	1056	Yes
			Asian	Larygeal	HB	56	112	23	29	4	75	37	112	50	51	11	151	73	224	Yes
Sangrajrang S	2010	Thailand	Asian	Breast	HB	561	486	470	79	12	1019	103	1122	402	80	4	884	88	972	Yes
Park JY	2010	Japan	Asian	Lung	HB	718	1416	322	326	70	970	466	1436	688	605	123	1981	851	2832	Yes
Yang H	2009	China	Asian	Colorectal	HB	426	785	274	119	33	667	185	852	489	261	35	1239	331	1570	Yes
Cui R	2009	Japan	Asian	ESCC	Combined	1066	2762	314	735	17	1363	769	2132	1545	1038	179	4128	1396	5524	Yes
Kawase T	2009	Japan	Asian	Breast	HB	456	910	222	196	38	640	272	912	455	362	93	1272	548	1820	Yes
Ding JH	2009	China	Asian	Esophageal	PB	191	221	114	66	11	294	88	382	90	89	42	269	173	442	No
Kanda J	2009	Japan	Asian	Pancreatic	HB	160	1600	74	77	9	225	95	320	790	653	157	2233	967	3200	Yes
Eom SY	2009	Korea	Asian	Lung	PB	387	387	278	109		NA	NA	NA	266	121		NA	NA	NA	NA
Gao CM	2008	China	Asian	Colorectal	PB	190	222	131	54	5	316	64	380	123	90	9	336	108	444	Yes
Ding J	2008	China	Asian	Hepatocelluar	PB	208	207	120	64	24	304	112	416	133	59	15	325	89	414	No
Guo YM	2008	China	Asian	ESCC	PB	80	480	37	43	0	117	43	160	252	195	33	699	261	960	Yes
Li DP	2008	South Afica	Afican	ESCC	PB	141	174	121	13	7	255	27	282	160	13	1	333	15	348	Yes
			Mixed	ESCC	PB	96	94	91	5	0	187	5	192	88	4	2	180	8	188	No
Yang SJ	2007	China	Asian	Esophageal	PB	191	198	90	98	3	278	104	382	108	76	14	292	104	396	Yes
Yin G	2007	Japan	Asian	Colorectal	PB	685	778	400	257	28	1057	313	1370	416	309	53	1141	415	1556	Yes
Hiraka A	2007	Japan	Asian	HNSCC	HB	239	715	108	120	11	336	142	478	356	302	57	1014	416	1430	Yes
Asakage T	2007	Japan	Asian	OPC	PB	96	642	45	51	0	141	51	192	345	253	44	943	341	1284	Yes
Chen YJ	2006	Taiwan	Asian	ESCC	HB	330	592	92	228	10	412	248	660	294	257	41	845	339	1184	Yes
Hashimoto T	2006	Japan	Asian	HNSCC	Combined	192	192	107	80	5	294	90	384	112	71	9	295	89	384	Yes
Cai L	2006	China	Asian	ESCC	PB	205	394	119	61	25	299	111	410	214	160	20	588	200	788	Yes
Matsuo K	2006	Japan	Asian	Colorectal	HB	257	768	129	104	24	362	152	514	383	314	71	1080	456	1536	Yes
Sakamoto T	2006	Japan	Asian	Hepatocelluar	HB	209	275	117	77	15	311	107	418	146	107	22	399	151	550	Yes
Yang CX	2005	Japan	Asian	Esophageal	HB	165	494	38	126	1	202	128	330	254	195	45	703	285	988	Yes
Otani T	2005	Japan	Asian	Colorectal	HB	106	224	61	36	9	158	54	212	137	72	15	346	102	448	Yes
Wu CF	2005	Taiwan	Asian	ESCC	HB	134	237	32	99	3	163	105	268	120	105	12	345	129	474	Yes
Kuriki K	2005	Japan	Asian	Colorectal	HB	126	238	73	48	5	194	58	252	125	95	18	345	131	476	Yes
Munaka M	2003	Japan	Asian	Hepatocelluar	HB	78	138	34	44		NA	NA	NA	76	62		NA	NA	NA	NA
Choi JY	2003	Korea	Asian	Breast	HB	307	360	219	81	7	519	95	614	244	103	13	591	129	720	Yes
Yu SZ	2002	China	Asian	Hepatocelluar	PB	132	134	67	51	14	185	79	264	58	63	13	179	89	268	Yes
Yokoyama A	2002	Japan	Asian	ESCC	PB	234	634	63	169	2	295	173	468	341	250	43	932	336	1268	Yes
Matsuo K	2002	Japan	Asian	Colorectal	HB	141	231	81	54	6	216	66	282	116	96	19	328	134	462	Yes
Boonyaphiphat P	2002	Thailand	Asian	ESCC	HB	202	261	161	40	1	362	42	404	215	40	6	470	52	522	No
Matsuo K	2001	Japan	Asian	Esophageal	HB	102	241	35	66	1	136	68	204	126	96	19	348	134	482	Yes
Chao YC	2000	Taiwan	Asian	Esophageal	HB	29	105	18	9	2	45	13	58	54	42	9	150	60	210	Yes
Takeshita T	2000	Japan	Asian	Hepatocelluar	HB	102	125	62	38	2	162	42	204	65	49	11	179	71	250	Yes
Katoh T	1999	Japan	Asian	Oral	HB	92	147	48	42	2	138	46	184	78	61	8	217	77	294	Yes
Hori H	1997	Japan	Asian	ESCC	PB	93	70	20	70	3	110	76	186	29	36	5	94	46	140	Yes
ESCC, esophageal squamous cell carcinoma;OPC, oral and pharyngeal cancer; HNSCC, head and neck squamous cell carcinoma; HB, hospital based; PB, population based; Combined, studies conducted on both population-based and hospital-based control group.
